# Supplementary material for: Codelivery of HBx-siRNA and Plasmid Encoding IL-12 for Inhibition of Hepatitis B Virus and Reactivation of Antiviral Immunity
Source: Pharmaceutics. 2022 Jul 9;14(7):1439. doi: 10.3390/pharmaceutics14071439 (PMC9318813; doi:10.3390/pharmaceutics14071439)
Supplement: Supplementary file 1 [file pharmaceutics-14-01439-s001.zip]

Archive with 1 entries (1 files):
- pharmaceutics-1782347-supplementary.pdf
